# Supplementary material for: Data to Decisions: Methods to Create Neighbourhood Built Environment Indicators Relevant for Early Childhood Development
Source: Int J Environ Res Public Health. 2022 May 3;19(9):5549. doi: 10.3390/ijerph19095549 (PMC9102076; doi:10.3390/ijerph19095549)
Supplement: Supplementary file 1 [file ijerph-19-05549-s001.zip]

Archive with 1 entries (1 files):
- ijerph-1651942-supplementary.pdf
